# Supplementary material for: MinION-based long-read sequencing and assembly extends the Caenorhabditis elegans reference genome
Source: Genome Res. 2018 Feb;28(2):266–74. doi: 10.1101/gr.221184.117 (PMC5793790; doi:10.1101/gr.221184.117)
Supplement: Supplemental Material [file supp_gr.221184.117_Supplemental_Method.zip]

Archive with 18 entries (11 files):
- Supplemental_Method/
- Supplemental_Method/TuningPatches/
- Supplemental_Method/TuningPatches/Instructions for Tuning scripts in MinKNOW1.3.25.txt
- Supplemental_Method/TuningPatches/base_conditions/
- Supplemental_Method/TuningPatches/base_conditions/R9_base_condition_mux_scan.patch
- Supplemental_Method/TuningPatches/base_conditions/R9_base_condition_mux_scan_MIN106.patch
- Supplemental_Method/TuningPatches/experiments/
- Supplemental_Method/TuningPatches/experiments/mux_scan.patch
- Supplemental_Method/TuningPatches/experiments/sequencing.patch
- Supplemental_Method/TuningPatches/experiment_conf/
- Supplemental_Method/TuningPatches/experiment_conf/Sequencing_Run.patch
- Supplemental_Method/TuningPatches/experiment_conf/Sequencing_Run_MIN106.patch
- Supplemental_Method/TuningPatches/nc/
- Supplemental_Method/TuningPatches/nc/NC_48Hr_Sequencing_Run_FLO-MIN106_SQK-LSK108.patch
- Supplemental_Method/TuningPatches/nc/NC_48Hr_Sequencing_Run_FLO-MIN106_SQK-RAD002.patch
- Supplemental_Method/TuningPatches/protocols/
- Supplemental_Method/TuningPatches/protocols/sequencing_MIN106_tune.patch
- Supplemental_Method/TuningPatches/protocols/sequencing_tune.patch
